# Supplementary material for: Targeting and activation of BraATG8i by an RXLR effector DM459 contribute to downy mildew resistance in Brassica rapa
Source: Hortic Res. 2025 Dec 31;13(4):uhaf358. doi: 10.1093/hr/uhaf358 (PMC13091401; doi:10.1093/hr/uhaf358)
Supplement: Web_Material_uhaf358 [file web_material_uhaf358.zip]

Archive with 5 entries (5 files):
- Supplementary Figure.pdf
- TableS1.xlsx
- TableS2.xlsx
- TableS3.xlsx
- TableS4.xlsx
