# Supplementary material for: Targeting and activation of BraATG8i by an RXLR effector DM459 contribute to downy mildew resistance in Brassica rapa
Source: Hortic Res. 2025 Dec 31;13(4):uhaf358. doi: 10.1093/hr/uhaf358 (PMC13091401; doi:10.1093/hr/uhaf358)
Supplement: Web_Material_uhaf358 [file web_material_uhaf358.zip › TableS1.xlsx]

## Sheet: Sheet1
Table
Table S1. Primers used for qRT-PCR and gene subclone
Primer name	Primer Sequence(5'-3')	Gene ID	Purpose	Gene name
LNP158	F: CGAAGCAAGGATGGGTGAAG	BraA01g012690.3С	qRT-PCR	BraATG8
	R: GCTTGATTCTTTTGCGAACCAC
LNP159	F: CAAGAATGGCTGAATCTACTCG	BraA09g025640.3C	qRT-PCR	BraATG8
	R: TCTTTTCCTCACAACGTAGACG
LNP160	F: TTCCTTCAAGCAAGAGCATCCT	BraA03g042050.3C	qRT-PCR	BraATG8
	R: TGACCAACAGTCAGATCAGCCG
LNP161	F: TTCGAAAAGAGGAAAGCTGAAGC	BraA07g023170.3C	qRT-PCR	BraATG8
	R: GTTAGGTCTGATGGCACAAGGT
LNP162	F: CGTTCAAGCAAGAGCATGACCT	BraA08g011950.3C	qRT-PCR	BraATG8
	R: CATACACGAATTGCCCCACTGT
LNP163	F:TGACAACGATTACGAAAAGAGG	BraA03g023610.3C	qRT-PCR	BraATG8
	R: TGTTAGGTCTGATGGCACAAGG
LNP165	F: GGGGATCGTCGTCAAGTCATTC	BraA03g032690.3C	qRT-PCR	BraATG8
	R: TCCAACAGTCATGTCTCGTGGG
LNP169	F: TTCGAAACGCTGTCAACCGC	BraA03g046990.3C	qRT-PCR	BraATG8
	R: GCAGACATTAACGCACCTGTTG
LNP129	F: AGGGAGATCATCGCCAAGTAC	BraA05g031480.3C	qRT-PCR	BraATG8i
	R: CGAATAAGGCTTTACCAGGAGAC
LNP170	F: TTGTCTGGTTGGGAGAATGCTT	BraA09g040870.3C	qRT-PCR	BraTGA
	R: CATTGATTTGGTCATCGTCCTG
LNP171	F: TACGCCAACCTCTTCAGAATGA	BraA07g041080.3C	qRT-PCR	BraTGA
	R: GTTGCGATGATTGCTGGAGGT
LNP172	F: TCAACAAATGGTTTCTTGGGGG	BraA07g026840.3C	qRT-PCR	BraTGA2
	R: ATTCCTGCCATCATCATCCTCC
LNP173	F: CGACTGGTTGGGATAACACTTTC	BraA08g026970.3C	qRT-PCR	BraTGA3
	R: GCCTCTCTGTTCTGAGCCAATC
LNP174	F: ATTTCGTGCCACCGAGAAGAGT	BraA09g000240.3C	qRT-PCR	BraTGA
	R: GACTTTTCTTGGCAGCTTCGC
LNP175	F: GTTCGTAGGCTTGCTCAAAATCG	BraA03g035190.3C	qRT-PCR	BraTGA1
	R: CAGCGTCAAATGCCAAAGC
LNP176	F: CATGGAACTCCCCTCATCTTTG	BraA09g008570.3C	qRT-PCR	BraTGA
	R: TAGTATCTATGCCATTCCCAACG
LNP177	F: CAGGTTTGGAATTGTCGAGG	BraA06g009730.3C	qRT-PCR	BraGADPH
	R: GAGCTGTGGAAGCACCTTTC
LNP232	F: CGTATCTGCCGTTGGAGAAGCAG	BraA03g044500.3C	qRT-PCR	BraATG3
	R: CTTTAGGTCTTCCATGAGTAGCAAGC
LNP233	F: GGAGAAGCAGATGCATTCAGACAAGAC	BraA04g002160.3C	qRT-PCR	BraATG4
	R: CTGCGCAAAGAGCATTTGTCCGCTTC
LNP234	F: GACTCTCTACAACACCAACACCGTC	BraA02g032310.3C	qRT-PCR	BraATG7
	R: CGAAAGCTCCACTTCTTAAGGTCGG
LNP235	F: TTGGGGGTGATCTTAATGGA	H.parasitica	qRT-PCR	ITS
	R: AGAGACTTTCGTCCCCACAG
LNP269	F: ggtacccggggatcctctagaATGCGTTTTGTCTACTCCGC	DM459	pCambia2300-DM459-GFP	DM459
	R: gcccttgctcaccatgtcgacTACATCCCTGAAATTCTTTTTTG
LNP270	F:tggacgagctgtacaagactagtATGCGTTTTGTCTACTCCGC	DM459	pCambia1300-GFP-DM459	DM459
	R: atggtctttgtagtccatggtacTACATCCCTGAAATTCTTTTTTG
LNP271	F:ggtacccggggatcctctagaGTAAAACGCATAAGCGGCAC	BraA05g031480.3C	pCambia2300-GFP	BraATG8i
	R:gcccttgctcaccatgtcgacTGTACAAACATGGTGTGGTAGT
LNP272	F: tatggccatggaggccgaattcATGCGTTTTGTCTACTCCGC	DM459	pGBKT7	DM459
	R: tatgcggccgctgcaggtcgacTACATCCCTGAAATTCTTTTTTG
LNP273	F:tatggccatggaggccagtgaattcGTAAAACGCATAAGCGGCAC	BraA05g031480.3C	pGADT7	BraATG8i
	R:acgattcatctgcagctcgagTGTACAAACATGGTGTGGTAGT
LNP274	F: tatggccatggaggccagtgaattcATGGTGCTTTCGCAGAAGATTC	BraA03g044500.3C	pGADT7	BraATG3
	R: acgattcatctgcagctcgagAGTGCTTGAGCTACCGAGATC
LNP275	F: tatggccatggaggccagtgaattcTGAAGGCTATGTGTGATAGCT	BraA04g002160.3C	pGADT7	BraATG4
	R: acgattcatctgcagctcgagAAGTAATTGCCAGTCATCTTC
LNP276	F: tatggccatggaggccagtgaattcATGGACGATAAGAGAGAATCTC	BraA02g032310.3C	pGADT7	BraATG7
	R: acgattcatctgcagctcgagCATATCTACAGCTTCATCGTCG
LNP277	F: gatagtactgtcgacctcgagATGCGTTTTGTCTACTCCGC	DM459	pSPYCE	DM459
	R: atcgtatgggtacatcccgggTACATCCCTGAAATTCTTTTTTG
LNP278	F:gatagtactgtcgacctcgagGTAAAACGCATAAGCGGCAC	BraA05g031480.3C	pSPYNE	BraATG8i
	R:caacttttgctccatcccgggTGTACAAACATGGTGTGGTAGT
LNP279	gatagtactgtcgacctcgagATGATCTTTGCGTGTTTGAAATT	BraA03g049890.3C	pSPYNE	BraATG8a
	caacttttgctccatcccgggATGAGCAATAAGAGATCCAAAAG
LNP280	gatagtactgtcgacctcgagATGGCGATCAGTTCCTTCAAGC	BraA03g042050.3C	pSPYNE	BraATG8d
	caacttttgctccatcccgggGAAGATCCCGAACGTGTTCTCG
LNP281	gatagtactgtcgacctcgagATGAACAAAGGCAGCAGCTTCA	BraA03g023610.3C	pSPYNE	BraATG8g
	caacttttgctccatcccgggGATTGAAGAAGCACCAAACGTGT
LNP282	F: gtcccggggcggtaccATGCGTTTTGTCTACTCCGC	DM459	pCAMIA1300-cLuc	DM459
	R: agctctgcaggtcgacTACATCCCTGAAATTCTTTTTTG
LNP283	F:ggacgagctcggtaccGTAAAACGCATAAGCGGCAC	BraA05g031480.3C	pCAMIA1300-nLuc	BraATG8i
	R:acgagatctggtcgacTGTACAAACATGGTGTGGTAGT
LNP284	F: ggacgagctcggtaccATGGTGCTTTCGCAGAAGATTC	BraA03g044500.3C	pCAMIA1300-nLuc	BraATG3
	R: acgagatctggtcgacAGTGCTTGAGCTACCGAGATC
LNP285	F: ggacgagctcggtaccTGAAGGCTATGTGTGATAGCT	BraA04g002160.3C	pCAMIA1300-nLuc	BraATG4
	R: acgagatctggtcgacAAGTAATTGCCAGTCATCTTC
LNP286	F: ggacgagctcggtaccATGGACGATAAGAGAGAATCTC	BraA02g032310.3C	pCAMIA1300-nLuc	BraATG7
	R: acgagatctggtcgacCATATCTACAGCTTCATCGTCG
LNP287	F: accaaatcgactctagaATGCGTTTTGTCTACTCCGC	DM459	pCAMIA1300-cmyc	DM459
	R: agtatttaaatgtcgaccTACATCCCTGAAATTCTTTTTTG
LNP288	F: accaaatcgactctagaATGCGTTTTGTCTACTCCGC	DM459	pCAMIA1300-GFP	DM459
	R: agtatttaaatgtcgaccTACATCCCTGAAATTCTTTTTTG
LNP289	F:accaaatcgactctagaGTAAAACGCATAAGCGGCAC	BraA05g031480.3C	pCAMIA1300-GFP	BraATG8i
	R:agtatttaaatgtcgaccTGTACAAACATGGTGTGGTAGT
LNP290	F: accaaatcgactctagaATGGTGCTTTCGCAGAAGATTC	BraA03g044500.3C	pCAMIA1300-flag	BraATG3
	R: agtatttaaatgtcgaccAGTGCTTGAGCTACCGAGATC
LNP291	F: accaaatcgactctagaTGAAGGCTATGTGTGATAGCT	BraA04g002160.3C	pCAMIA1300-flag	BraATG4
	R: agtatttaaatgtcgaccAAGTAATTGCCAGTCATCTTC
LNP292	F: accaaatcgactctagaATGGACGATAAGAGAGAATCTC	BraA02g032310.3C	pCAMIA1300-flag	BraATG7
	R: agtatttaaatgtcgaccCATATCTACAGCTTCATCGTCG
LNP293	F: agaagaagagaaaggtggcggccgcaATGCGTTTTGTCTACTCCGC	DM459	pBridge	DM459
	R: tgggagatcagcccgaagatctTACATCCCTGAAATTCTTTTTTG
LNP294	F: gttgactgtatcgccggaattcATGGTGCTTTCGCAGAAGATTC	BraA03g044500.3C	pBridge	BraATG3
	R: attagcttggctgcaggtcgacAGTGCTTGAGCTACCGAGATC
LNP295	F: gttgactgtatcgccggaattcTGAAGGCTATGTGTGATAGCT	BraA04g002160.3C	pBridge	BraATG4
	R: attagcttggctgcaggtcgacAAGTAATTGCCAGTCATCTTC
LNP296	F: gttgactgtatcgccggaattcATGGACGATAAGAGAGAATCTC	BraA02g032310.3C	pBridge	BraATG7
	R: attagcttggctgcaggtcgacCATATCTACAGCTTCATCGTCG
LNP297	F: ggaattttaattaagaattcATGCGTTTTGTCTACTCCGC	DM459	pSUC2	DM459
	R: actatagggagaacctcgagGTCCACGTCGTAGGCGTTG
LNP298	F: gctatgaccatgattacgccaagcttAAGCTAAAAAGACCAGAGGACG	BraA05g031480.3C	pro:GUS	BraATG8i
	R: ataagggactgaccacccggggatccGAATTCTAGCAGATCGAAATCGAATCGT
LNP299	F: tatgacatgattacgaattcAAGCTAAAAAGACCAGAGGACG	BraA05g031480.3C	pro:Luc	BraATG8i
	R: ttggcgtcttccatgaattcTAGCAGATCGAAATCGAATCGT
LNP300	F: ggtacccggggatcctctagaATGGCTGATACCAGTTCAAGAA	BraA03g035190.3C	pCambia2300-35S:GFP	BraTGA1
	R: gcccttgctcaccatgtcgacCTCTCTTGGCCGGGCAAGCC
LNP301	F: ggtacccggggatcctctagaATGAGCTCATCATCTTCTAATACAC	BraA07g026840.3C	pCambia2300-35S:GFP	BraTGA2
	R: gcccttgctcaccatgtcgacATTGCGTGGACGAGCTGCCC
LNP302	F: ggtacccggggatcctctagaATGAGTTCTACTTCTCCAACAC	BraA08g026970.3C	pCambia2300-35S:GFP	BraTGA3
	R: gcccttgctcaccatgtcgacGGCGTGTTCTCGTGGACGA
LNP303	F: gactcactatagggcgaattcAAGCTAAAAAGACCAGAGGACG	BraA05g031480.3C	pHis	BraATG8i
	R: gattcgcgaacgcgtgagctcTAGCAGATCGAAATCGAATCGT
