# Supplementary material for: Targeting and activation of BraATG8i by an RXLR effector DM459 contribute to downy mildew resistance in Brassica rapa
Source: Hortic Res. 2025 Dec 31;13(4):uhaf358. doi: 10.1093/hr/uhaf358 (PMC13091401; doi:10.1093/hr/uhaf358)
Supplement: Web_Material_uhaf358 [file web_material_uhaf358.zip › TableS2.xlsx]

## Sheet: Sheet1
Table
Table S2. Basic physicochemical information of DM459
Property	Value
Number of amino acids	362 aa
Theoretical pI	6.5
Molecular weight	39907.2
Total number of negatively charged residues (Asp + Glu)	54
Total number of positively charged residues (Arg + Lys)	53
Formula	C1765H2826N496O545S6
Total number of atoms	5638
Extinction coefficients (M⁻¹cm⁻¹,280 nm)	52940
Instability index	14.66
Aliphatic index	86.57
Grand average of hydropathicity	-0.371
