# Supplementary material for: Targeting and activation of BraATG8i by an RXLR effector DM459 contribute to downy mildew resistance in Brassica rapa
Source: Hortic Res. 2025 Dec 31;13(4):uhaf358. doi: 10.1093/hr/uhaf358 (PMC13091401; doi:10.1093/hr/uhaf358)
Supplement: Web_Material_uhaf358 [file web_material_uhaf358.zip › TableS3.xlsx]

## Sheet: Sheet1
Table
Table S3. Functional prediction of the amino acid sequence of DM459
Domain	Position	Function
Signal Peptide	1-25 aa	A hydrophobic core domain that may be involved in secretion
Disordered region	100-150 aa, 200-220 aa	A low-complexity sequence that may participate in interactions
C-region	250-362 aa	A conserved effector domain with functional significance
