# Supplementary material for: Targeting and activation of BraATG8i by an RXLR effector DM459 contribute to downy mildew resistance in Brassica rapa
Source: Hortic Res. 2025 Dec 31;13(4):uhaf358. doi: 10.1093/hr/uhaf358 (PMC13091401; doi:10.1093/hr/uhaf358)
Supplement: Web_Material_uhaf358 [file web_material_uhaf358.zip › TableS4.xlsx]

## Sheet: Sheet1
Table
Table S4. Proteins interacted with DM459 by Y2H
Protein	Chromasome	Function
BraA08g030260.3C	A08	RNA-binding (RRM/RBD/RNP motifs) family protein
BraA01g009330.3C	A01	RNA-binding (RRM/RBD/RNP motifs) family protein
BraA09g013840.3C	A09	PREDICTED: transcription factor bHLH157-like
BraA06g007770.3C	A06	Transmembrane 9 superfamily member 1
BraA01g019510.3C	A01	ATP-dependent Clp protease proteolytic subunit-related protein 4
BraA03g002570.3C	A03	Ubiquitin carboxyl-terminal hydrolase 12
BraA02g002050.3C	A02	Ubiquitin carboxyl-terminal hydrolase 12
BraA05g031480.3C	A05	Autophagy-related protein 8i
BraA04g030770.3C	A04	Vesicle-associated protein 1-2
BraA01g009660.3C	A01	GBF-interacting protein 1-like
BraA10g012720.3C	A10	Histone H2A
BraA06g043100.3C	A06	Protein farnesyltransferase/geranylgeranyltransferase type-1 subunit alpha
BraA09g040300.3C	A09	heat stress transcription factor A-5-like
BraA09g040180.3C	A09	COP9 signalosome complex subunit 5a
BraA03g015140.3C	A03	uncharacterized protein
BraA08g009500.3C	A08	Triose phosphate/phosphate translocator, non-green plastid, chloroplastic
BraA01g015310.3C	A01	NADPH--cytochrome P450 reductase 1
BraA08g029980.3C	A08	Fruit protein pKIWI502
BraA10g027170.3C	A10	CBS domain-containing protein CBSX3, mitochondrial
BraA07g033400.3C	A07	uncharacterized protein
BraA07g040850.3C	A07	L-ascorbate peroxidase T, chloroplastic
BraA06g005840.3C	A06	PRA1 family protein E
BraA10g013210.3C	A10	phenylalanine--tRNA ligase alpha subunit, cytoplasmic-like
